# Supplementary material for: Bridging the Gap: A Case Study of Tailored Support for Students with Social, Emotional, and Behavioral Needs During the Transition to High School
Source: Behav Sci (Basel). 2026 Jun 12;16(6):984. doi: 10.3390/bs16060984 (PMC13295868; doi:10.3390/bs16060984)
Supplement: Supplementary file 1 [file behavsci-16-00984-s001.zip]

Archive with 1 entries (1 files):
- behavsci-4318171-supplementary.pdf
